# Supplementary material for: Whole-genome sequencing surveillance of Siberian tick-borne encephalitis virus (TBEV) identifies an additional lineage in Kyrgyzstan
Source: Virus Res. 2024 Dec 22;351:199517. doi: 10.1016/j.virusres.2024.199517 (PMC11770319; doi:10.1016/j.virusres.2024.199517)
Supplement: Supplementary file 1 [file mmc1.zip]

Archive with 2 entries (2 files):
- mmc2.jpg
- mmc1.docx
